# Supplementary material for: Neurological Disorders Associated with WWOX Germline Mutations—A Comprehensive Overview
Source: Cells. 2021 Apr 7;10(4):824. doi: 10.3390/cells10040824 (PMC8067556; doi:10.3390/cells10040824)
Supplement: Supplementary file 1 [file cells-10-00824-s001.zip]

Archive with 5 entries (5 files):
- supplementary materials/Supplemental Figure 1.pptx
- supplementary materials/Supplemental Table Legends.docx
- supplementary materials/Table_1_SuppInfo-Published WWOX-related epilepsy patients-full table related to Table 1 v2.xlsx
- supplementary materials/Table_2_SuppInfo Clinvar Uncertain significance variants that linked to WOREE and SCAR12 .xlsx
- supplementary materials/Table_3_SuppInfo Clinvar pathogenic and Likely pathogenic variants that linked to EIEE28 and SCAR12.xlsx
