# Supplementary material for: Neurological Disorders Associated with WWOX Germline Mutations—A Comprehensive Overview
Source: Cells. 2021 Apr 7;10(4):824. doi: 10.3390/cells10040824 (PMC8067556; doi:10.3390/cells10040824)
Supplement: Supplementary file 1 [file cells-10-00824-s001.zip › supplementary materials/Table_1_SuppInfo-Published WWOX-related epilepsy patients-full table related to Table 1 v2.xlsx]

## Sheet: Published WWOX-related epilepsy
Table_1_SuppInfo: Published WWOX-related epilepsy patients-full table related to Table 1
Name	Gene(s)	Zygosity	Variant type	Protein change	Clinical significance	Cases	Gender	Ethnicity	Seizure onset	Death/ last date of examination	EEG	MRI	Microcephaly	AEDs-Responsed?	Reported by	ClinVar/varsome	Review status	Accession	GRCh37Chromosome	GRCh37Location	VariationID	AlleleID(s)	dbSNP ID
Spinocerebellar ataxia, autosomal recessive 12
NM_016373.4(WWOX):c.139C>A (p.Pro47Thr)	WWOX	Homozygous	Missense	P47T	Pathogenic	4 siblings	F/F/M/F	Saudi-Arabian	12m/9m/9m/9m	17-26 y	Normal/Generalised SSW/Occipital paroxysms/Normal/	NA/NA/+/+	NA/NA/NA/NA	VPA-N/VPA,PB-NO/PB-Yes/PB,VPA-Yes	Gribaa et al. (2007), Mallaret et al., 2014	ClinVar	no assertion criteria provided	VCV000100649	16	78142351	100649	106521	rs587777128
NM_016373.4(WWOX):c.1114G>C (p.Gly372Arg)	WWOX	Homozygous	Missense	G372R	Pathogenic	2 siblings	M/F	Israeli	<2 y/<2y	5-10 y	NA/NA	NA/NA	NA/NA	NA/NA	Mallaret et al., 2014	ClinVar	no assertion criteria provided	VCV000100648	16	79245562	100648	106520	rs587777127
Developmental and epileptic encephalopathy 28
NM_016373.4(WWOX):c.160C>T (p.Arg54Ter)	WWOX	Homozygous	Nonsense	R54*	Pathogenic	1	F	Egyptian	2m	16m	Generalized SSW	+	+	VPA,LTG-Partial	Abdel-Salam et al., 2014	ClinVar	criteria provided, single submitter	VCV000120325	16	78142372	120325	125920	rs587777248
WWOX-null alleles	WWOX					2	F/M	Turkish	3 m/prenatal	22m/Mtp	Hypsarrhythmia/NA	+	+	VPA,VGB,CBZ,HC-Partial	Valduga et al., 2015	Varsome			16
GRCh37/hg19 16q23.1(chr16:78180603-78208482)x0	WWOX	Homozygous	Deletion (Exon 5)		Pathogenic	1	M	Emirati	2 w	5 m	hypsarrhythmia	+	+	VPA,steroids-yes	Ben‐Salem, Al‐Shamsi, John, Ali, & Al‐Gazali, 2015	ClinVar			16	78180603–78208482	442240	435902
NM_016373.4(WWOX):c.606-1G>A	WWOX	Homozygous	Splicing variant		Pathogenic	5 patients from 2 families	F/F/F/M/F	Saudi Arabian	2m/3m/2m/2m/3m	<3 y/<3 y/<3 y/<3 y/<3 y	NA/NA/NA/NA/NA	+/+/NA/NA/NA	+/+/+/+/+	NA-refractory/NA-refractory/NA-refractory/NA-refractory/NA-refractory	Tabarki et al., 2015	Varsome			16	78458766	183303	181448	rs730882215
NM_016373.4(WWOX):c.46_49del (p.Asp16fs)	WWOX	Compound heterozygous	Deletion (Exon 1)/Nonsense	D16fs	Pathogenic	2	M/F	Portuguese	5 m/5m	alive at 4y/3 y	Slow BG,Frontal SSW/Slow BG,Frontal SSW	- / -	- / -	NA-parietal/NA-Partial	Mignot et al., 2015	ClinVar	no assertion criteria provided	VCV000180250	16	78133720 - 78133723	180250	178429	rs730880291
NM_016373.4(WWOX):c.140C>G (p.Pro47Arg)	WWOX		Missense	P47R	Pathogenic											ClinVar	no assertion criteria provided	VCV000180251	16	78142352	180251	178430	rs730880292
NM_016373.4(WWOX):c.1005G>A (p.Trp335Ter)	WWOX	Compound heterozygous state	Nonsense	W335*	Pathogenic	1	F	Portuguese	7 w	24 m	Slow BG Multifocal SSW	+	+	NA/Partial	Mignot et al., 2015	ClinVar	no assertion criteria provided	VCV000180249	16	78466598	180249	178428	rs730880290
NM_016373.2(WWOX):c.517-?_605+?del	WWOX		Deletion		Pathogenic											ClinVar	no assertion criteria provided	VCV000180248	16	78260521 - 78417344	180248	178427
NM_016373.3(WWOX):c.-366-?_516+?del	WWOX	Compound heterozygous	Deletion		Pathogenic	1	F	Portuguese	2m	alive at 3y	Slow BG,occipital SSW	+	NA	NA-partial	Mignot et al., 2015	ClinVar	no assertion criteria provided	VCV000180246	16	78133327 - 78198186	180246	178425
NM_016373.4:c.517_1056del	WWOX		Deletion (Exon 6 to Exon 8)		Pathogenic											ClinVar	no assertion criteria provided		16	78420757
NM_016373.4(WWOX):c.889A>T (p.Lys297*)	WWOX	Compound heterozygous	Nonsense		Pathogenic	1	F	Portuguese	2m	38m	Modified hypsarrythmia	+	-	NA-partial	Mignot et al., 2015	Varsome			16	78466482
deletion encompassing the WWOX locus (2.8 Mb del)			Deletion																16	77 697 750 – 80 507 621
NM_016373.4(WWOX):c.131G>A (p.Trp44Ter)	WWOX	Homozygous	Nonsense	W44*	Pathogenic	2	F/F	Qatari	7 w/7w	7y/20 m	Abnormal BG,SSW/NA	+/+	-/-	PB,CZP,PHT,LEV-Partial	El‐Said, Ali, Kamel, & Ben‐Omran, 2016	Clinvar		VCV000372547	16	78142343	372547	360198	rs1057517846
NM_016373.4(WWOX):c.918del (p.Glu306fs)	WWOX	Compound heterozygous	Deletion (Exon 8)/Nonsense	E306fs	Likely pathogenic	1	M	Romanian	4 w	<3 y	Hypsarrhythmia, West syndrome	+	-	PB,VGB,ACTH-Yes	Tarta-Arsene et al., 2017	ClinVar	no assertion criteria provided	VCV000373950	16	78466511	373950	361001	rs1057518795
NM_016373.4(WWOX):c.173-1G>T	WWOX		Splicing variant	Asp58Alafs*3	Pathogenic											Varsome			16	78143674			rs1232899835
NM_016373.4(WWOX):c.160C>T (p.Arg54Ter)	WWOX	Homozygous	Nonsense	R54*	Pathogenic	2	M/F	Saudi Arabian	2 m	alive at 3 m/18 m	SB/hypsarrhythmia	+/ +	NA / +	NA/NA	Ehaideb, Al‐Bu Ali, Al‐Obaid, Aljassim, & Alfadhel, 2018	ClinVar	criteria provided, single submitter	VCV000120325	16	78142372	120325	125920	rs587777248
NM_016373.4(WWOX):c.409+1G>T	WWOX	Homozygous	Splicing variant		Pathogenic	1	M	Saudi Arabian	2 m	alive at 21 m	NA	+	+	NA-Drug resistance	Ehaideb, Al‐Bu Ali, Al‐Obaid, Aljassim, & Alfadhel, 2018	Varsome			16	78149052			rs1060502727
GRCh37/hg19 16q23.1(chr16:78143675-78149052)	WWOX	Homozygous	Deletion (Exon 3 to Exon 4)		Pathogenic	1	M	Emirati	5 w	alive at 2 y	Hypsarrhythmia, West syndrome	+	+	PB,VGB,LEV-Refractory	Shaukat, Hertecant, El‐Hattab, Ali, & Suleiman, 2018	ClinVar	criteria provided, single submitter	VCV000625675	16	78143675-78149052	625675	613979
NM_016373.4(WWOX):c.606-1G>A	WWOX	Homozygous	Splicing variant		Pathogenic	1	M	Emirati	5 w	alive at 13 m	hypsarrhythmia, West syndrome	NA	-	PB,VGB-Partial	Shaukat, Hertecant, El‐Hattab, Ali, & Suleiman, 2018	Varsome			16	78458766	183303	181448	rs730882215
NM_016373.4(WWOX):c.689A>C (p.Gln230Pro)	WWOX	Homozygous	Missense	Q230P	Likely pathogenic	2	F/F	Afghan	2 m/2m	alive at 12 y/10 y	hypsarrhythmia, West syndrome/hypsarrhythmia, West syndrome	+/+	+/+	MADs-Refractory/MAD,KD-Refractory	Johannsen et al., 2018	ClinVar	criteria provided, single submitter	VCV000813767	16	78458850	813767	802014
NM_016373.4(WWOX):c.716T>G (p.Leu239Arg)	WWOX	Homozygous	Missense	L239R	Pathogenic	1	F	Turkish	2 m	NA	Modified hypsarrythmia, West syndrome	+	+	VGB,VPA,LEV-NA	Serin, Simsek, Isik, & Gokben, 2018	Varsome			16	78458877
NM_016373.4:c.1_409del	WWOX	Homozygous	Deletion (Exon 1 to Exon 4)			1	M	Pakistani	7 m	2 y	Multiple spike	-	+	NA-Drug resistance	Piard et al., 2019	Varsome			16	78133676
NM_016373.4:c.49G>A (p.Glu17Lys)	WWOX	Compound heterozygous	Missense	E17K	Uncertain Significance	1	F	NA	11 w	NA	NA	-	-	NA-Drug resistance	Piard et al., 2019	Varsome			16	78133724			rs780345312
NM_016373.4:c.911C>T (p.Ser304Phe)	WWOX		Missense	S304F	Uncertain Significance											Varsome			16	78466504			rs1282842647
NM_016373.4(WWOX):c.160C>T (p.Arg54Ter)	WWOX	Compound heterozygous	Nonsense	R54*	Pathogenic	1	F	French	2.5 m	NA	DBA,multifocal spike	+	-	NA-Drug resistance	Piard et al., 2019	ClinVar	criteria provided, single submitter	VCV000120325	16	78142372	120325	125920	rs587777248
NM_016373.4:c.1094_1095delTC (p.Val365AlafsTer163)	WWOX		Deletion (Exon 9)/Nonsense	V365Afs*163	Pathogenic											Varsome			16	79245542
NM_016373.4:c.231_409del (p.Asp77GlufsTer27)	WWOX	Compound heterozygous	Deletion (Exon 4)	D77Efs*27	Pathogenic	1	F	Italian	day 20	NA	Disorganized, multifocal	+	-	seizures free since 2y3m	Piard et al., 2019	Varsome			16	78148873
NM_016373.4:c.607_791+1del	WWOX		Deletion (Exon 7 to Intron 7)		Pathogenic											Varsome			16	78458767
NM_016373.4(WWOX):c.410G>A (p.Gly137Glu)	WWOX	Compound heterozygous	Missense	G137E	Likely pathogenic	1	M	NA	day 1	NA	Hypsarrhythmia	+	+	NA-Drug resistance	Piard et al., 2019	Varsome		VCV000444378	16	78198080	444378	438018	rs761879076
NM_016373.4(WWOX):c.953C>T (p.Ser318Leu)	WWOX		Missense	S318L	Criteria provided, single submitter											ClinVar	Uncertain significance(Last reviewed: Aug 21, 2018)	VCV000574528	16	78466546	574528	570485	rs770023814
NM_016373.4(WWOX):c.410G>A (p.Gly137Glu)	WWOX	Compound heterozygous	Missense	G137E	Uncertain Significance	1	M	British	day 1	2 y6 m	Hypsarrhythmia	+	-	NA-Drug resistance	Piard et al., 2019	ClinVar		VCV000444378	16	78198080	444378	438018	rs761879076
NM_016373.4:c.517_791del	WWOX		Deletion(Exon 6 to Exon 7 )		Pathogenic											Varsome			16	78420757
NM_016373.4:c.517_791del	WWOX	Compound heterozygous	Deletion (Exon 6 to Exon 7)		Pathogenic	2	M/M	French	3 m/2.5m	NA/NA	SBA,multifocal spikes/SBA,multifocal spikes	+/ +	- / -	NA-Drug resistance/NA-Drug resistance	Piard et al., 2019	Varsome			16	78420757
NM_016373.4:c.449A>C (p.His150Pro)	WWOX		Missense	H150P	Uncertain Significance											Varsome			16	78198119			rs745453076
NM_016373.4:c.411_516+1del	WWOX	Compound heterozygous	Deletion(Exon 5 to Intron 5)		Pathogenic	1	F	French	day 1	6 m	SBA,occipital spikes	+	-	NA,drug resistance	Piard et al., 2019	Varsome			16	78198080
NM_016373.4:c.607_791+1del	WWOX		Deletion (Exon 7 to Intron 7)		Pathogenic											Varsome			16	78458767
NM_016373.4(WWOX):c.689A>C (p.Gln230Pro)	WWOX	Homozygous	Missense	Q230P	Likely pathogenic	1	F	Moroccan	2 m	3 y 3 m	DBA,multifocal spike	+	-	NA-Drug resistance	Piard et al., 2019	ClinVar	criteria provided, single submitter	VCV000813767	16	78458850	813767	802014
NM_016373.4(WWOX):c.689A>C (p.Gln230Pro)	WWOX	Compound heterozygous	Missense	Q230P	Likely pathogenic	1	F	French	3 w	NA	Multiple spike	+	-	NA-Drug resistance	Piard et al., 2019	ClinVar	criteria provided, single submitter	VCV000813767	16	78458850	813767	802014
NM_016373.4:c.598A>G (p.Lys200Glu)	WWOX		Missense	K200E	likely benign											Varsome			16	78420838
NM_016373.4(WWOX):c.1073C>T (p.Thr358Ile)	WWOX		Missense	T358I	Uncertain significance											ClinVar	criteria provided, single submitter	VCV000540232	16	79245521	540232	530562	rs1555547940
NM_016373.4(WWOX):c.689A>C (p.Gln230Pro)	WWOX	Compound heterozygous	Missense	Q230P	Likely pathogenic	1	F	French	3 m	NA	SBA	+	+	NA-Drug resistance	Piard et al., 2019	ClinVar	criteria provided, single submitter	VCV000813767	16	78458850	813767	802014
NM_016373.4:c.1138dupT (p.Cys380LeufsTer149)	WWOX		Duplication/Nonsense	C380Lfs*149	Pathogenic											Varsome			16	79245586
NM_016373.4(WWOX):c.689A>C (p.Gln230Pro)	WWOX	Homozygous	Missense	Q230P	Likely pathogenic	1	F	Iranian	2 m	NA	SBA,occipital slow waves	-	-	NA-drug resistance	Piard et al., 2019	ClinVar	criteria provided, single submitter	VCV000813767	16	78458850	813767	802014
NM_016373.4(WWOX):c.790C>T (p.Arg264Ter)	WWOX	Homozygous	Nonsense	R264*	Pathogenic	2	F/M	Indian	7 w/NA	8y 11 m/5y 2m	Hypsarrhythmia/NA	+/+	-/+	NA-Drug resistance/NA-Drug resistance	Piard et al., 2019	ClinVar	criteria provided, multiple submitters, no conflicts	VCV000241105	16	78458951	241105	242512	rs756762196
NM_016373.4(WWOX):c.173-1G>T	WWOX	Compound heterozygous		Asp58Alafs*3	Pathogenic	1	F	French	day 20	NA	SBA,SSW	+	-	NA-Drug resistance	Piard et al., 2019	Varsome			16	78143674			rs1232899835
NM_016373.4(WWOX):c.517_1056dup	WWOX		Duplication	His173_Met352dup															16
NM_016373.4:c.517_1056del	WWOX	Compound heterozygous state	Deletion (Exon 6 to Exon 8)		Pathogenic	1	F	Caucasian	day 2	NA	bitemporal paroxysmal	+	-	NA-Drug resistance	Piard et al., 2019	Varsome			16	78420757
NM_016373.4(WWOX):c.953C>T (p.Ser318Leu)	WWOX		Missense	S318L	Uncertain significance											ClinVar	criteria provided, single submitter	VCV000574528	16	78466546	574528	570485	rs770023814
NM_016373.4:c.517_1056del	WWOX	Homozygous	Deletion (Exon 6 to Exon 8 )		Pathogenic	1	M	SubSaharan	1 m	27 m	SBA,temporal spikes	+	-	NA-drug resistance	Piard et al., 2019	Varsome			16	78420757
NM_016373.4:c.517_1056del	WWOX	Compound heterozygous	Deletion (Exon 6 to Exon 8)		Pathogenic	1	F	British	day 5	2y5m	Modified hypsarrythmia	-	-	NA-drug resistance	Piard et al., 2019	Varsome			16	78420757
NM_016373.4(WWOX):c.705dup (p.His236fs)	WWOX		Frameshift		Pathogenic											ClinVar	criteria provided, single submitter	VCV000803276	16	78458862 - 78458863	803276	791645
NM_016373.2(WWOX):c.517-?_605+?del	WWOX	Homozygous	Deletion		Pathogenic	1	F	USA	2 w	6 y	SBA,generalized spike	+	+	PB,TPM,vit B6-partial	Davids et al., 2019	ClinVar	no assertion criteria provided	VCV000180248	16	78260521 - 78417344	180248	178427
NM_016373.4:c.517-2A>G	WWOX	Homozygous	Splicing variant		Pathogenic	4	F/F/F/M	Yemenite Jews	3m/3 w/1m/6w	30 m/33 m/9 m/alive at 6 m	NA/bilateral temporal spikes/bilatiralmulti focal spikes/contro-temporal spikes	+ /+ /+ /+	+ /+ /+ /+		Weisz‐Hubshman et al., 2019	Varsome			16	78420755			rs1421276716
NM_016373.4:c.517-2A>G	WWOX	Compound heterozygous	Splicing variant		Pathogenic	2	M/F	Yemenite Jews	2 w/3 w	alive at 4y/3 y	Right fronto-center/modified hypsarrhythmia	+/ NA	+/+	NA-drug resistance/NA	Weisz‐Hubshman et al., 2019	Varsome			16	78420755			rs1421276716
NM_016373.4(WWOX):c.689A>C (p.Gln230Pro)	WWOX		Missense	Q230P	Likely pathogenic											ClinVar	criteria provided, single submitter	VCV000813767	16	78458850	813767	802014
NM_016373.4:c.173-2A>G	WWOX	Compound heterozygous	Splicing variant		Pathogenic	1	M	Chinese	day 19	NA	Ictal EEG origin in the left central region	NA	+	PB,VITB6,LEV-Drug resistance	Yang, Zhang, Song, Yi, & Li, 2019	Varsome			16	78143673			rs372951751
NM_016373.4:c.775T>C (p.Ser259Pro)	WWOX		Missense	S259P	Uncertain Significance											Varsome			16	78458936
NM_016373.3 (and GRCh37/hg19): deletion-chr16:78146639-78151289, chr16:78166192-78184119	WWOX	compound heterozygous	Deletion			1	F	Australian	2.5m	alive at 7y	Slow background, multifocal discharges, EIMFS	Normal	Y: 89% at 6mo, 6% at 22mo, 2% at 5yr, <1% at 6yr9mo (Plagiocephaly)	NA	Burgess R, et al. 2019				16	78146639-78151289, 78166192-78184119
NM_016373.4:c.49G>A (p.Glu17Lys)	WWOX		Missense	E17K	Uncertain Significance											Varsome			16	78133724			rs780345312
GRCh37/hg19: 16q22.2q23.1(71,689,186–78,530,357)x1	PHLPP2/WWOX	heterozygous	6.8 Mb Deletion			1	M	Japanese	16m	4 y7m	hypsarrhythmia, West syndrome	+	-	Na-drug resistant; responded to a combined treatment with lamotrigine (LTG) and sodium valproate	Mori, Tatsuo et al.2019				16	71689186	78530357
NM_016373.4:c.229_230+2delGAGT	WWOX	Compound heterozygous	Deletion (Exon 3 to Intron 3 )		Pathogenic	1	F	Chinese	8 w	5 m	Hypsarrhythmia	+	+	PB,TPM-Yes	Su T, Yan Y, Xu S, Zhang K, Xu S, 2020	Varsome			16	78143731
NM_016373.4:c.1065dupA (p.Ala356SerfsTer173)	WWOX		Duplication/Nonsense	A356Sfs*173	Pathogenic											Varsome			16	79245513			rs1341202124
NM_016373.4(WWOX):c.790C>T (p.Arg264Ter)	WWOX	Homozygous	Nonsense	R264*	Pathogenic	2	M/M	Sicily Italy	45 days/prenatal	alive/Mtp	a burst suppression-like pattern	+/+	+	multidrug-resistant	Michele Iacomino et al.,2020	ClinVar	criteria provided, multiple submitters, no conflicts	VCV000241105	16	78458951	241105	242512	rs756762196
NM_016373.4(WWOX):c.984C>G (p.Tyr328Ter)	WWOX	compound heterozygous	Nonsense	Y328*	Pathogenic	1	M	Chinese	1 m	1y	tonic-clonic, Interictal EEG showing spike-slow waves and polyspike-slow waves in the posterior region in both sides. Ictal EEG shows a low-amplitude fast wave in the posterior region in both sides	+	-	Drug resistance	He, Jing et al.,2020	Varsome			16	78466577
NM_016373.4(WWOX):c.172+1G>C	WWOX		Splicing variant		Pathogenic											Varsome			16	78142385			rs1377640182
Abbreviations: m:month; y:year; Mtp:medical termination of pregnancy; NA: not available;SBA: slow background activity;DBA:disorganized background activity;SB:supression burst;+:present;-:absent;SSW:spike and slow wave;BG:background,EEG:electrencephalogram,MRI:magnetic resonant imaging;HC:hydrocortisone;VGB:vigabatrin;MAD:multiple antiepileptic drugs;PB:phenobarbital; Mtp: medical termination of p…
