# Supplementary material for: Neurological Disorders Associated with WWOX Germline Mutations—A Comprehensive Overview
Source: Cells. 2021 Apr 7;10(4):824. doi: 10.3390/cells10040824 (PMC8067556; doi:10.3390/cells10040824)
Supplement: Supplementary file 1 [file cells-10-00824-s001.zip › supplementary materials/Table_2_SuppInfo Clinvar Uncertain significance variants that linked to WOREE and SCAR12 .xlsx]

## Sheet: Uncertain significance variants
Table_2_SuppInfo: ClinVar variants of uncertain significance (VUS) that are linked to WOREE and SCAR12 patients
Name	Gene(s)	Protein change	Condition(s)	gnomAD	exact match	exact match allele count	type of variant	Accession	GRCh37Chromosome	GRCh37Location	GRCh38Chromosome	GRCh38Location	VariationID	AlleleID(s)	dbSNP ID
NM_016373.4(WWOX):c.7G>A (p.Ala3Thr)	WWOX	A3T	Spinocerebellar ataxia, autosomal recessive 12|Epileptic encephalopathy, early infantile, 1	0	0	0	Missense	VCV000473032	16	78133682	16	78099785	473032	466707	rs1336300148
NM_016373.4(WWOX):c.8C>T (p.Ala3Val)	WWOX	A3V	Spinocerebellar ataxia, autosomal recessive 12|Epileptic encephalopathy, early infantile, 1	0	0	0	Missense	VCV000656357	16	78133683	16	78099786	656357	644985
NM_016373.4(WWOX):c.32A>T (p.Asp11Val)	WWOX	D11V	Spinocerebellar ataxia, autosomal recessive 12|Epileptic encephalopathy, early infantile, 1	0	0	0	Missense	VCV000650478	16	78133707	16	78099810	650478	644986
NM_016373.4(WWOX):c.35C>G (p.Thr12Arg)	WWOX	T12R	Spinocerebellar ataxia, autosomal recessive 12|Epileptic encephalopathy, early infantile, 1	0	0	0	Missense	VCV000569653	16	78133710	16	78099813	569653	570467	rs1567567249
NM_016373.4(WWOX):c.51G>T (p.Glu17Asp)	WWOX	E17D	Spinocerebellar ataxia, autosomal recessive 12|Epileptic encephalopathy, early infantile, 1	p.Glu17Lys	0	0	Missense	VCV000473026	16	78133726	16	78099829	473026	465985	rs991773402
NM_016373.4(WWOX):c.52C>A (p.Leu18Met)	WWOX	L18M	Spinocerebellar ataxia, autosomal recessive 12|Epileptic encephalopathy, early infantile, 1	p.Leu18Val	0	0	Missense	VCV000569654	16	78133727	16	78099830	569654	570470	rs776553279
NM_016373.4(WWOX):c.101A>G (p.Tyr34Cys)	WWOX	Y34C	Epileptic encephalopathy, early infantile, 1|Spinocerebellar ataxia, autosomal recessive 12	p.Tyr34Phe	0	0	Missense	VCV000241098	16	78133776	16	78099879	241098	242507	rs766309882
NM_016373.4(WWOX):c.128A>G (p.Gln43Arg)	WWOX	Q43R	Spinocerebellar ataxia, autosomal recessive 12|Epileptic encephalopathy, early infantile, 1	p.Gln43Ter	0	0	Missense	VCV000571490	16	78142340	16	78108443	571490	568339	rs754384834
NM_016373.4(WWOX):c.167C>T (p.Ala56Val)	WWOX	A56V	Spinocerebellar ataxia, autosomal recessive 12|Epileptic encephalopathy, early infantile, 1	p.Ala56Thr	p.Ala56Val	23	Missense	VCV000651631	16	78142379	16	78108482	651631	644987
NM_016373.4(WWOX):c.173-6T>G	WWOX		Spinocerebellar ataxia, autosomal recessive 12|Epileptic encephalopathy, early infantile, 1	c.173-6T>G	c.173-6T>G	7	intronic	VCV000571630	16	78143669	16	78109772	571630	570474	rs200812468
NM_016373.4(WWOX):c.177G>C (p.Leu59Phe)	WWOX	L59F	Spinocerebellar ataxia, autosomal recessive 12|Epileptic encephalopathy, early infantile, 1	p.Leu59Phe	p.Leu59Phe	3	Missense	VCV000565412	16	78143679	16	78109782	565412	574167	rs771850922
NM_016373.4(WWOX):c.203A>G (p.Asp68Gly)	WWOX	D68G	Spinocerebellar ataxia, autosomal recessive 12|Epileptic encephalopathy, early infantile, 1	0	0	0	Missense	VCV000582835	16	78143705	16	78109808	582835	570544	rs1567575033
NM_016373.4(WWOX):c.248C>T (p.Thr83Ile)	WWOX	T83I	Spinocerebellar ataxia, autosomal recessive 12|Epileptic encephalopathy, early infantile, 1	p.Thr83Ile	p.Thr83Ile	1	Missense	VCV000654766	16	78148890	16	78114993	654766	644988
NM_016373.4(WWOX):c.251C>G (p.Thr84Ser)	WWOX	T84S	Spinocerebellar ataxia, autosomal recessive 12|Epileptic encephalopathy, early infantile, 1|not provided	p.Thr84Ser	p.Thr84Ser	9	Missense	VCV000426908	16	78148893	16	78114996	426908	415510	rs757145186
NM_016373.4(WWOX):c.301C>G (p.Pro101Ala)	WWOX	P101A	Spinocerebellar ataxia, autosomal recessive 12|Epileptic encephalopathy, early infantile, 1	p.Pro101Leu; p.Pro101Ser	p.Pro101Ala	30	Missense	VCV000650304	16	78148943	16	78115046	650304	644989
NM_016373.4(WWOX):c.310C>T (p.Arg104Trp)	WWOX	R104W	Spinocerebellar ataxia, autosomal recessive 12|Epileptic encephalopathy, early infantile, 1	p.Arg104Trp	p.Arg104Trp	9	Missense	VCV000473021	16	78148952	16	78115055	473021	466767	rs750226191
NM_016373.4(WWOX):c.340A>G (p.Met114Val)	WWOX	M114V	Epileptic encephalopathy, early infantile, 1|Spinocerebellar ataxia, autosomal recessive 12	p.Met114Val	p.Met114Val	2	Missense	VCV000648022	16	78148982	16	78115085	648022	644990
NM_016373.4(WWOX):c.341T>C (p.Met114Thr)	WWOX	M114T	Spinocerebellar ataxia, autosomal recessive 12|Epileptic encephalopathy, early infantile, 28|Malignant tumor of esophagus|Spinocerebellar ataxia, autosomal recessive 12|Epileptic encephalopathy, early infantile, 1|not provided	p.Met114Thr	p.Met114Thr	2	Missense	VCV000546463	16	78148983	16	78115086	546463	536912	rs761906386
NM_016373.4(WWOX):c.349C>A (p.Leu117Ile)	WWOX	L117I	Epileptic encephalopathy, early infantile, 1|Spinocerebellar ataxia, autosomal recessive 12	p.Leu117SerfsTer17	p.Leu117SerfsTer17	1	Missense	VCV000665532	16	78148991	16	78115094	665532	644991
NM_016373.4(WWOX):c.362A>G (p.Asp121Gly)	WWOX	D121G	Spinocerebellar ataxia, autosomal recessive 12|Epileptic encephalopathy, early infantile, 1	p.Asp121Gly	p.Asp121Gly	5	Missense	VCV000567296	16	78149004	16	78115107	567296	568342	rs576113059
NM_016373.4(WWOX):c.385G>C (p.Val129Leu)	WWOX	V129L	Spinocerebellar ataxia, autosomal recessive 12|Epileptic encephalopathy, early infantile, 1	p.Val129Ile	0	0	Missense	VCV000473023	16	78149027	16	78115130	473023	465995	rs781732002
NM_016373.4(WWOX):c.406A>G (p.Ile136Val)	WWOX	I136V	Spinocerebellar ataxia, autosomal recessive 12|Epileptic encephalopathy, early infantile, 1	p.Ile136Val	p.Ile136Val	23	Missense	VCV000473024	16	78149048	16	78115151	473024	465999	rs193027041
NM_016373.4(WWOX):c.410G>T (p.Gly137Val)	WWOX	G137V	Epileptic encephalopathy, early infantile, 28	p.Gly137Arg	0	0	Missense	VCV000635056	16	78198080	16	78164183	635056	622914	rs761879076
NM_016373.4(WWOX):c.440A>G (p.His147Arg)	WWOX	H147R	Spinocerebellar ataxia, autosomal recessive 12|Epileptic encephalopathy, early infantile, 1	p.His147Arg	p.His147Arg	8	Missense	VCV000410082	16	78198110	16	78164213	410082	401332	rs188859796
NM_016373.4(WWOX):c.443G>C (p.Gly148Ala)	WWOX	G148A	Spinocerebellar ataxia, autosomal recessive 12|Epileptic encephalopathy, early infantile, 1	p.Gly148Ala	p.Gly148Ala	8	Missense	VCV000565848	16	78198113	16	78164216	565848	574168	rs372660669
NM_016373.4(WWOX):c.445G>A (p.Ala149Thr)	WWOX	A149T	Spinocerebellar ataxia, autosomal recessive 12|Epileptic encephalopathy, early infantile, 1	p.Ala149Thr	p.Ala149Thr	26	Missense	VCV000578714	16	78198115	16	78164218	578714	568346	rs200820063
NM_016373.4(WWOX):c.481G>A (p.Ala161Thr)	WWOX	A161T	Spinocerebellar ataxia, autosomal recessive 12|Epileptic encephalopathy, early infantile, 1	p.Ala161Thr	p.Ala161Thr	3	Missense	VCV000579787	16	78198151	16	78164254	579787	574169	rs779724017
NM_016373.4(WWOX):c.482C>T (p.Ala161Val)	WWOX	A161V	Spinocerebellar ataxia, autosomal recessive 12|Epileptic encephalopathy, early infantile, 1	p.Ala161Val	p.Ala161Val	5	Missense	VCV000574515	16	78198152	16	78164255	574515	574170	rs369055872
NM_016373.4(WWOX):c.517-108243C>T	WWOX		Spinocerebellar ataxia, autosomal recessive 12|Epileptic encephalopathy, early infantile, 28|Malignant tumor of esophagus	0	0	0	intronic	VCV000626053	16	78312514	16	78278617	626053	614429	rs551189075
NM_016373.4(WWOX):c.517-108226G>T	WWOX	C183F	Spinocerebellar ataxia, autosomal recessive 12	0	0	0	intronic	VCV000374382	16	78312531	16	78278634	374382	361276	rs1057518676
NM_016373.4(WWOX):c.535G>T (p.Ala179Ser)	WWOX	A179S	Spinocerebellar ataxia, autosomal recessive 12|Epileptic encephalopathy, early infantile, 1	p.Ala179Ser	p.Ala179Ser	19	Missense	VCV000473027	16	78420775	16	78386878	473027	466004	rs11545029
NM_016373.4(WWOX):c.562C>T (p.Arg188Cys)	WWOX	R188C	Spinocerebellar ataxia, autosomal recessive 12|Epileptic encephalopathy, early infantile, 1	p.Arg188Cys	p.Arg188Cys	16	Missense	VCV000540231	16	78420802	16	78386905	540231	530256	rs199511589
NM_016373.4(WWOX):c.562C>A (p.Arg188Ser)	WWOX	R188S	Spinocerebellar ataxia, autosomal recessive 12|Epileptic encephalopathy, early infantile, 28|Malignant tumor of esophagus|Spinocerebellar ataxia, autosomal recessive 12|Epileptic encephalopathy, early infantile, 1	p.Arg188Ser	p.Arg188Ser	75	Missense	VCV000410086	16	78420802	16	78386905	410086	401340	rs199511589
NM_016373.4(WWOX):c.568G>A (p.Val190Met)	WWOX	V190M	Spinocerebellar ataxia, autosomal recessive 12|Epileptic encephalopathy, early infantile, 1	p.Val190Met	p.Val190Met	16	Missense	VCV000473028	16	78420808	16	78386911	473028	466008	rs769400934
NM_016373.4(WWOX):c.586G>A (p.Ala196Thr)	WWOX	A196T	Spinocerebellar ataxia, autosomal recessive 12|Epileptic encephalopathy, early infantile, 1	p.Ala196Thr	p.Ala196Thr	3	Missense	VCV000540237	16	78420826	16	78386929	540237	530260	rs370367979
NM_016373.4(WWOX):c.587C>T (p.Ala196Val)	WWOX	A196V	Spinocerebellar ataxia, autosomal recessive 12|Epileptic encephalopathy, early infantile, 1	p.Ala196Gly	0	0	Missense	VCV000655954	16	78420827	16	78386930	655954	644992
NM_016373.4(WWOX):c.596C>G (p.Ala199Gly)	WWOX	A199G	Epileptic encephalopathy, early infantile, 1|Spinocerebellar ataxia, autosomal recessive 12	0	0	0	Missense	VCV000643396	16	78420836	16	78386939	643396	644993
NM_016373.4(WWOX):c.599A>G (p.Lys200Arg)	WWOX	K200R	Spinocerebellar ataxia, autosomal recessive 12|Epileptic encephalopathy, early infantile, 1	p.Lys200Arg	p.Lys200Arg	2	Missense	VCV000581945	16	78420839	16	78386942	581945	574171	rs1011606866
NM_016373.4(WWOX):c.605T>G (p.Val202Gly)	WWOX	V202G	Epileptic encephalopathy, early infantile, 1|Spinocerebellar ataxia, autosomal recessive 12	p.Val202Gly	p.Val202Gly	8	Missense	VCV000641170	16	78420845	16	78386948	641170	644994
NM_016373.4(WWOX):c.635C>T (p.Ala212Val)	WWOX	A212V	Spinocerebellar ataxia, autosomal recessive 12|Epileptic encephalopathy, early infantile, 1|not specified	p.Ala212Val	p.Ala212Val	23	Missense	VCV000437304	16	78458796	16	78424899	437304	429847	rs202006159
NM_016373.4(WWOX):c.638C>A (p.Thr213Asn)	WWOX	T213N	Spinocerebellar ataxia, autosomal recessive 12|Epileptic encephalopathy, early infantile, 1	p.Thr213Asn	p.Thr213Asn	8	Missense	VCV000571558	16	78458799	16	78424902	571558	568356	rs753602303
NM_016373.4(WWOX):c.667G>A (p.Asp223Asn)	WWOX	D223N	Spinocerebellar ataxia, autosomal recessive 12|Epileptic encephalopathy, early infantile, 1	p.Asp223Asn	p.Asp223Asn	5	Missense	VCV000568385	16	78458828	16	78424931	568385	574172	rs768734917
NM_016373.4(WWOX):c.673C>G (p.Leu225Val)	WWOX	L225V	Epileptic encephalopathy, early infantile, 1|Spinocerebellar ataxia, autosomal recessive 12|not provided	p.Leu225Val	p.Leu225Val	3	Missense	VCV000451480	16	78458834	16	78424937	451480	445618	rs376040091
NM_016373.4(WWOX):c.682A>C (p.Thr228Pro)	WWOX	T228P	Spinocerebellar ataxia, autosomal recessive 12|Epileptic encephalopathy, early infantile, 1	p.Thr228Ile	0	0	Missense	VCV000574721	16	78458843	16	78424946	574721	570477	rs1567565338
NM_016373.4(WWOX):c.708C>G (p.His236Gln)	WWOX	H236Q	Spinocerebellar ataxia, autosomal recessive 12|Epileptic encephalopathy, early infantile, 1	p.His236Gln	p.His236Gln	8	Missense	VCV000540228	16	78458869	16	78424972	540228	530770	rs745681407
NM_016373.4(WWOX):c.713A>G (p.Tyr238Cys)	WWOX	Y238C	Spinocerebellar ataxia, autosomal recessive 12|Epileptic encephalopathy, early infantile, 1|not provided	p.Tyr238Cys	p.Tyr238Cys	23	Missense	VCV000377189	16	78458874	16	78424977	377189	364067	rs142806268
NM_016373.4(WWOX):c.715C>G (p.Leu239Val)	WWOX	L239V	Spinocerebellar ataxia, autosomal recessive 12|Epileptic encephalopathy, early infantile, 1	p.Leu239Val	p.Leu239Val	1	Missense	VCV000473030	16	78458876	16	78424979	473030	466712	rs575080327
NM_016373.4(WWOX):c.745C>T (p.Arg249Cys)	WWOX	R249C	Spinocerebellar ataxia, autosomal recessive 12|Epileptic encephalopathy, early infantile, 1	p.Arg249Cys	p.Arg249Cys	7	Missense	VCV000576271	16	78458906	16	78425009	576271	570480	rs749277249
NM_016373.4(WWOX):c.746G>A (p.Arg249His)	WWOX	R249H	Spinocerebellar ataxia, autosomal recessive 12|Epileptic encephalopathy, early infantile, 1	p.Arg249His	p.Arg249His	7	Missense	VCV000662024	16	78458907	16	78425010	662024	644995
NM_016373.4(WWOX):c.757G>T (p.Ala253Ser)	WWOX	A253S	Epileptic encephalopathy, early infantile, 1|Spinocerebellar ataxia, autosomal recessive 12	p.Ala253Val	0	0	Missense	VCV000660331	16	78458918	16	78425021	660331	644996
NM_016373.4(WWOX):c.791+4G>T	WWOX		Spinocerebellar ataxia, autosomal recessive 12|Epileptic encephalopathy, early infantile, 1	c.791+4G>T	c.791+4G>T	11	intronic	VCV000644398	16	78458956	16	78425059	644398	653314
NM_016373.4(WWOX):c.791+5G>C	WWOX		Spinocerebellar ataxia, autosomal recessive 12|Epileptic encephalopathy, early infantile, 1	c.791+5G>C	c.791+5G>C	4	intronic	VCV000473031	16	78458957	16	78425060	473031	466714	rs756074406
NM_016373.4(WWOX):c.828C>G (p.Asp276Glu)	WWOX	D276E	Spinocerebellar ataxia, autosomal recessive 12|Epileptic encephalopathy, early infantile, 1	p.Asp276Glu	p.Asp276Glu	2	Missense	VCV000571389	16	78466421	16	78432524	571389	570481	rs372225190
NM_016373.4(WWOX):c.842C>T (p.Ser281Phe)	WWOX	S281F	Spinocerebellar ataxia, autosomal recessive 12|Epileptic encephalopathy, early infantile, 1	0	0	0	Missense	VCV000572589	16	78466435	16	78432538	572589	570551	rs1567570252
NM_016373.4(WWOX):c.848C>A (p.Thr283Lys)	WWOX	T283K	Spinocerebellar ataxia, autosomal recessive 12|Epileptic encephalopathy, early infantile, 1	p.Thr283Lys	p.Thr283Lys	1	Missense	VCV000473034	16	78466441	16	78432544	473034	466998	rs1186552961
NM_016373.4(WWOX):c.851A>G (p.Lys284Arg)	WWOX	K284R	Epileptic encephalopathy, early infantile, 1|Spinocerebellar ataxia, autosomal recessive 12|not specified	p.Lys284Arg	p.Lys284Arg	9	Missense	VCV000373531	16	78466444	16	78432547	373531	360300	rs897453553
NM_016373.4(WWOX):c.869T>C (p.Met290Thr)	WWOX	M290T	Spinocerebellar ataxia, autosomal recessive 12|Epileptic encephalopathy, early infantile, 1	p.Met290Ile	0	0	Missense	VCV000473035	16	78466462	16	78432565	473035	467000	rs1035627222
NM_016373.4(WWOX):c.887C>G (p.Ser296Cys)	WWOX	S296C	Spinocerebellar ataxia, autosomal recessive 12|Epileptic encephalopathy, early infantile, 1	p.Ser296Cys	p.Ser296Cys	3	Missense	VCV000644425	16	78466480	16	78432583	644425	644997
NM_016373.4(WWOX):c.898A>G (p.Asn300Asp)	WWOX	N300D	Spinocerebellar ataxia, autosomal recessive 12|Epileptic encephalopathy, early infantile, 1|not specified	p.Asn300Asp	p.Asn300Asp	11	Missense	VCV000241107	16	78466491	16	78432594	241107	242514	rs374541202
NM_016373.4(WWOX):c.925C>T (p.Arg309Cys)	WWOX	R309C	Spinocerebellar ataxia, autosomal recessive 12|Epileptic encephalopathy, early infantile, 1	p.Arg309Cys	p.Arg309Cys	15	Missense	VCV000540233	16	78466518	16	78432621	540233	530277	rs761545702
NM_016373.4(WWOX):c.928C>T (p.Arg310Cys)	WWOX	R310C	Spinocerebellar ataxia, autosomal recessive 12|Epileptic encephalopathy, early infantile, 1	p.Arg310Cys	p.Arg310Cys	80	Missense	VCV000655273	16	78466521	16	78432624	655273	644998
NM_016373.4(WWOX):c.935C>A (p.Ser312Tyr)	WWOX	S312Y	Epileptic encephalopathy, early infantile, 28|Spinocerebellar ataxia, autosomal recessive 12|Malignant tumor of esophagus|Spinocerebellar ataxia, autosomal recessive 12|Epileptic encephalopathy, early infantile, 1	p.Ser312Tyr	p.Ser312Tyr	41	Missense	VCV000578011	16	78466528	16	78432631	578011	570483	rs79399971
NM_016373.4(WWOX):c.937C>G (p.Pro313Ala)	WWOX	P313A	Spinocerebellar ataxia, autosomal recessive 12|Epileptic encephalopathy, early infantile, 1	p.Pro313Ala	p.Pro313Ala	2	Missense	VCV000410083	16	78466530	16	78432633	410083	401861	rs370345936
NM_016373.4(WWOX):c.943G>C (p.Gly315Arg)	WWOX	G315R	Epileptic encephalopathy, early infantile, 1|Spinocerebellar ataxia, autosomal recessive 12	p.Gly315Arg	p.Gly315Arg	1	Missense	VCV000652687	16	78466536	16	78432639	652687	644999
NM_016373.4(WWOX):c.943G>A (p.Gly315Arg)	WWOX	G315R	Spinocerebellar ataxia, autosomal recessive 12|Epileptic encephalopathy, early infantile, 1	p.Gly315Arg	p.Gly315Arg	5	Missense	VCV000410091	16	78466536	16	78432639	410091	401867	rs768172617
NM_016373.4(WWOX):c.946G>C (p.Val316Leu)	WWOX	V316L	Spinocerebellar ataxia, autosomal recessive 12|Epileptic encephalopathy, early infantile, 1	p.Val316Leu	p.Val316Leu	36	Missense	VCV000473036	16	78466539	16	78432642	473036	466774	rs201941494
NM_016373.4(WWOX):c.953C>T (p.Ser318Leu)	WWOX	S318L	Spinocerebellar ataxia, autosomal recessive 12|Epileptic encephalopathy, early infantile, 1	p.Ser318Leu	p.Ser318Leu	4	Missense	VCV000574528	16	78466546	16	78432649	574528	570485	rs770023814
NM_016373.4(WWOX):c.958G>A (p.Ala320Thr)	WWOX	A320T	Spinocerebellar ataxia, autosomal recessive 12|Epileptic encephalopathy, early infantile, 1	p.Ala320Thr	p.Ala320Thr	12	Missense	VCV000410085	16	78466551	16	78432654	410085	401868	rs368670215
NM_016373.4(WWOX):c.965A>G (p.His322Arg)	WWOX	H322R	Epileptic encephalopathy, early infantile, 1|Spinocerebellar ataxia, autosomal recessive 12	p.His322Tyr; p.His322Gln	0	0	Missense	VCV000241108	16	78466558	16	78432661	241108	242515	rs878855022
NM_016373.4(WWOX):c.977T>C (p.Met326Thr)	WWOX	M326T	Spinocerebellar ataxia, autosomal recessive 12|Epileptic encephalopathy, early infantile, 1	p.Met326Thr	p.Met326Thr	8	Missense	VCV000657131	16	78466570	16	78432673	657131	645000
NM_016373.4(WWOX):c.978G>C (p.Met326Ile)	WWOX	M326I	Spinocerebellar ataxia, autosomal recessive 12|Epileptic encephalopathy, early infantile, 1	p.Met326Ile	p.Met326Ile	6	Missense	VCV000540236	16	78466571	16	78432674	540236	530772	rs748074874
NM_016373.4(WWOX):c.990C>G (p.Asn330Lys)	WWOX	N330K	Epileptic encephalopathy, early infantile, 28|Spinocerebellar ataxia, autosomal recessive 12|Malignant tumor of esophagus|Rolandic epilepsy|Spinocerebellar ataxia, autosomal recessive 12|Epileptic encephalopathy, early infantile, 1	p.Asn330Lys	p.Asn330Lys	49	Missense	VCV000433131	16	78466583	16	78432686	433131	426686	rs117209694
NM_016373.4(WWOX):c.994C>T (p.His332Tyr)	WWOX	H332Y	Spinocerebellar ataxia, autosomal recessive 12|Epileptic encephalopathy, early infantile, 1	p.His332Tyr	p.His332Tyr	1	Missense	VCV000473038	16	78466587	16	78432690	473038	466783	rs923399366
NM_016373.4(WWOX):c.995A>C (p.His332Pro)	WWOX	H332P	Spinocerebellar ataxia, autosomal recessive 12|Epileptic encephalopathy, early infantile, 1	p.His332Pro	p.His332Pro	14	Missense	VCV000410095	16	78466588	16	78432691	410095	401342	rs775584864
NM_016373.4(WWOX):c.998G>A (p.Arg333His)	WWOX	R333H	Spinocerebellar ataxia, autosomal recessive 12|Epileptic encephalopathy, early infantile, 1	p.Arg333His	p.Arg333His	43	Missense	VCV000566015	16	78466591	16	78432694	566015	568358	rs184773837
NM_016373.4(WWOX):c.1038G>T (p.Arg346Ser)	WWOX	R346S	Epileptic encephalopathy, early infantile, 1|Spinocerebellar ataxia, autosomal recessive 12	p.Arg346Ser	p.Arg346Ser	4	Missense	VCV000664870	16	78466631	16	78432734	664870	645001
NM_016373.4(WWOX):c.1039C>G (p.Pro347Ala)	WWOX	P347A	Epileptic encephalopathy, early infantile, 1|Spinocerebellar ataxia, autosomal recessive 12	p.Pro347Thr	0	0	Missense	VCV000639124	16	78466632	16	78432735	639124	645002
NM_016373.4(WWOX):c.1039C>A (p.Pro347Thr)	WWOX	P347T	Spinocerebellar ataxia, autosomal recessive 12|Epileptic encephalopathy, early infantile, 28|Malignant tumor of esophagus|Spinocerebellar ataxia, autosomal recessive 12|Epileptic encephalopathy, early infantile, 1	p.Pro347Thr	p.Pro347Thr	8	Missense	VCV000569507	16	78466632	16	78432735	569507	570491	rs200699154
NM_016373.4(WWOX):c.1057-3C>T	MAF|WWOX		Spinocerebellar ataxia, autosomal recessive 12|Epileptic encephalopathy, early infantile, 1	c.1057-3C>T	c.1057-3C>T	8	intronic	VCV000571723	16	79245502	16	79211605	571723	570555	rs143302415
NM_016373.4(WWOX):c.1072A>C (p.Thr358Pro)	MAF|WWOX	T358P	Spinocerebellar ataxia, autosomal recessive 12|Epileptic encephalopathy, early infantile, 1	0	0	0	Missense	VCV000582502	16	79245520	16	79211623	582502	574173	rs1567624901
NM_016373.4(WWOX):c.1073C>T (p.Thr358Ile)	MAF|WWOX	T358I	Spinocerebellar ataxia, autosomal recessive 12|Epileptic encephalopathy, early infantile, 1	0	0	0	Missense	VCV000540232	16	79245521	16	79211624	540232	530562	rs1555547940
NM_016373.4(WWOX):c.1078G>A (p.Val360Met)	MAF|WWOX	V360M	Spinocerebellar ataxia, autosomal recessive 12|Epileptic encephalopathy, early infantile, 1	p.Val360Met	p.Val360Met	23	Missense	VCV000540230	16	79245526	16	79211629	540230	530283	rs200019508
NM_016373.4(WWOX):c.1114G>T (p.Gly372Ter)	MAF|WWOX	G372*	Spinocerebellar ataxia, autosomal recessive 12|Epileptic encephalopathy, early infantile, 1|not provided	p.Gly372Ter	p.Gly372Ter	1	Nonsense	VCV000450593	16	79245562	16	79211665	450593	445621	rs587777127
NM_016373.4(WWOX):c.1118G>T (p.Gly373Val)	MAF|WWOX	G373V	Spinocerebellar ataxia, autosomal recessive 12|Epileptic encephalopathy, early infantile, 1	p.Gly373Glu	0	0	Missense	VCV000655246	16	79245566	16	79211669	655246	645003
NM_016373.4(WWOX):c.1131C>A (p.Asn377Lys)	MAF|WWOX	N377K	Spinocerebellar ataxia, autosomal recessive 12|Epileptic encephalopathy, early infantile, 1	p.Asn377Lys	p.Asn377Lys	5	Missense	VCV000540234	16	79245579	16	79211682	540234	530356	rs377129275
NM_016373.4(WWOX):c.1139G>A (p.Cys380Tyr)	MAF|WWOX	C380Y	Spinocerebellar ataxia, autosomal recessive 12|Epileptic encephalopathy, early infantile, 1|not provided	p.Cys380Tyr	p.Cys380Tyr	6	Missense	VCV000546347	16	79245587	16	79211690	546347	536914	rs758746365
NM_016373.4(WWOX):c.1142G>T (p.Arg381Leu)	MAF|WWOX	R381L	Spinocerebellar ataxia, autosomal recessive 12|Epileptic encephalopathy, early infantile, 1	p.Arg381Leu	p.Arg381Leu	1	Missense	VCV000540235	16	79245590	16	79211693	540235	530359	rs202002431
NM_016373.4(WWOX):c.1150C>T (p.Pro384Ser)	MAF|WWOX	P384S	Epileptic encephalopathy, early infantile, 1|Spinocerebellar ataxia, autosomal recessive 12	p.Pro384Ser	p.Pro384Ser	3	Missense	VCV000661599	16	79245598	16	79211701	661599	645004
NM_016373.4(WWOX):c.1162G>C (p.Ala388Pro)	MAF|WWOX	A388P	Spinocerebellar ataxia, autosomal recessive 12|Epileptic encephalopathy, early infantile, 1	p.Ala388Val	0	0	Missense	VCV000410094	16	79245610	16	79211713	410094	401343	rs1060502729
NM_016373.4(WWOX):c.1170C>G (p.Ser390Arg)	MAF|WWOX	S390R	Spinocerebellar ataxia, autosomal recessive 12|Epileptic encephalopathy, early infantile, 1	p.Ser390Arg	p.Ser390Arg	10	Missense	VCV000568465	16	79245618	16	79211721	568465	574174	rs372635911
NM_016373.4(WWOX):c.1170C>A (p.Ser390Arg)	MAF|WWOX	S390R	Spinocerebellar ataxia, autosomal recessive 12|Epileptic encephalopathy, early infantile, 1	p.Ser390Arg	p.Ser390Arg	10	Missense	VCV000410096	16	79245618	16	79211721	410096	401358	rs372635911
NM_016373.4(WWOX):c.1171G>A (p.Glu391Lys)	MAF|WWOX	E391K	Spinocerebellar ataxia, autosomal recessive 12|Epileptic encephalopathy, early infantile, 1	p.Glu391Lys	p.Glu391Lys	14	Missense	VCV000540238	16	79245619	16	79211722	540238	530773	rs375757102
NM_016373.4(WWOX):c.1179_1210del (p.Ala394fs)	WWOX|MAF	A394fs	Spinocerebellar ataxia, autosomal recessive 12|Epileptic encephalopathy, early infantile, 1	0	0	0	Nonsense	VCV000410090	16	79245626 - 79245657	16	79211729 - 79211760	410090	401349	rs1064792969
NM_016373.4(WWOX):c.1180G>A (p.Ala394Thr)	MAF|WWOX	A394T	Spinocerebellar ataxia, autosomal recessive 12|Epileptic encephalopathy, early infantile, 1	p.Ala394Thr	p.Ala394Thr	7	Missense	VCV000567630	16	79245628	16	79211731	567630	568368	rs767286260
NM_016373.4(WWOX):c.1184G>A (p.Arg395Gln)	MAF|WWOX	R395Q	Spinocerebellar ataxia, autosomal recessive 12|Epileptic encephalopathy, early infantile, 1	p.Arg395Gln	p.Arg395Gln	8	Missense	VCV000645483	16	79245632	16	79211735	645483	645005
NM_016373.4(WWOX):c.1204G>A (p.Glu402Lys)	MAF|WWOX	E402K	Spinocerebellar ataxia, autosomal recessive 12|Epileptic encephalopathy, early infantile, 1|not provided	p.Glu402Lys	p.Glu402Lys	109	Missense	VCV000449787	16	79245652	16	79211755	449787	445622	rs200839945
NM_016373.4(WWOX):c.1222C>T (p.Arg408Trp)	MAF|WWOX	R408W	Rolandic epilepsy|Spinocerebellar ataxia, autosomal recessive 12|Epileptic encephalopathy, early infantile, 1	p.Arg408Trp	p.Arg408Trp	29	Missense	VCV000433132	16	79245670	16	79211773	433132	426687	rs144234059
NM_016373.4(WWOX):c.1222C>G (p.Arg408Gly)	MAF|WWOX	R408G	Global developmental delay	p.Arg408Leu	0	0	Missense	VCV000397630	16	79245670	16	79211773	397630	384519	rs144234059
NM_016373.4(WWOX):c.1223G>A (p.Arg408Gln)	MAF|WWOX	R408Q	Spinocerebellar ataxia, autosomal recessive 12|Epileptic encephalopathy, early infantile, 1	p.Arg408Gln	p.Arg408Gln	7	Missense	VCV000570205	16	79245671	16	79211774	570205	568371	rs765857107
NM_016373.4(WWOX):c.1231_1233del (p.Ser411del)	MAF|WWOX	S411del	Spinocerebellar ataxia, autosomal recessive 12|Epileptic encephalopathy, early infantile, 1|Spinocerebellar ataxia, autosomal recessive 12	p.Ser411del	p.Ser411del	8	indel	VCV000374383	16	79245677 - 79245679	16	79211780 - 79211782	374383	361223	rs770788315
NM_016373.4(WWOX):c.1238C>G (p.Ser413Cys)	MAF|WWOX	S413C	Spinocerebellar ataxia, autosomal recessive 12|Epileptic encephalopathy, early infantile, 1	p.Ser413Cys	p.Ser413Cys	6	Missense	VCV000473018	16	79245686	16	79211789	473018	466017	rs117065412
NM_016373.4(WWOX):c.1240G>A (p.Gly414Ser)	MAF|WWOX	G414S	Spinocerebellar ataxia, autosomal recessive 12|Epileptic encephalopathy, early infantile, 1|not provided	p.Gly414Ser	p.Gly414Ser	43	Missense	VCV000449677	16	79245688	16	79211791	449677	445625	rs201606637
NM_016373.4(WWOX):c.*187_*190dup	WWOX|MAF		Epileptic encephalopathy, early infantile, 1	0	0	0	indel	VCV000803277	16	79245879 - 79245880	16	79211982 - 79211983	803277	791646
