# Supplementary material for: Neurological Disorders Associated with WWOX Germline Mutations—A Comprehensive Overview
Source: Cells. 2021 Apr 7;10(4):824. doi: 10.3390/cells10040824 (PMC8067556; doi:10.3390/cells10040824)
Supplement: Supplementary file 1 [file cells-10-00824-s001.zip › supplementary materials/Table_3_SuppInfo Clinvar pathogenic and Likely pathogenic variants that linked to EIEE28 and SCAR12.xlsx]

## Sheet: pathogenic variants
Table_3_SuppInfo ClinVar pathogenic and likely pathogenic variants that are linked to WOREE and SCAR12
Name	Gene(s)	Protein change	Condition(s)	zygosity	Accession	GRCh37Chromosome	GRCh37Location	GRCh38Chromosome	GRCh38Location	VariationID	AlleleID(s)	dbSNP ID
NM_016373.4(WWOX):c.46_49del (p.Asp16fs)	WWOX	D16fs	Epileptic encephalopathy, early infantile, 28	See in table 1	VCV000180250	16	78133720 - 78133723	16	78099823 - 78099826	180250	178429	rs730880291
NM_016373.4(WWOX):c.107+1G>A	WWOX		Spinocerebellar ataxia, autosomal recessive 12|Epileptic encephalopathy, early infantile, 28|Epileptic encephalopathy, early infantile, 1	1 compound heterozygous	VCV000689796	16	78133783	16	78099886	689796	677452
NM_016373.4(WWOX):c.108-2A>T	WWOX		Spinocerebellar ataxia, autosomal recessive 12|Epileptic encephalopathy, early infantile, 28|Malignant tumor of esophagus	1 homozygous	VCV000804478	16	78142318	16	78108421	804478	792801
NM_016373.4(WWOX):c.136C>T (p.His46Tyr)	WWOX	H46Y	Epileptic encephalopathy, early infantile, 1	1 compound heterozygous	VCV000803275	16	78142348	16	78108451	803275	791644
NM_016373.4(WWOX):c.139C>A (p.Pro47Thr)	WWOX	P47T	Spinocerebellar ataxia, autosomal recessive 12	See table 1	VCV000100649	16	78142351	16	78108454	100649	106521	rs587777128
NM_016373.4(WWOX):c.140C>G (p.Pro47Arg)	WWOX	P47R	Epileptic encephalopathy, early infantile, 28	See table 1	VCV000180251	16	78142352	16	78108455	180251	178430	rs730880292
NM_016373.4(WWOX):c.160C>T (p.Arg54Ter)	WWOX	R54*	Epileptic encephalopathy, early infantile, 28|Spinocerebellar ataxia, autosomal recessive 12|Epileptic encephalopathy, early infantile, 1	See table 1	VCV000120325	16	78142372	16	78108475	120325	125920	rs587777248
NM_016373.4(WWOX):c.183C>A (p.Tyr61Ter)	WWOX	Y61*	Epileptic encephalopathy	1 compound heterozygous	VCV000373951	16	78143685	16	78109788	373951	361000	rs759766243
NM_016373.4(WWOX):c.214C>T (p.Gln72Ter)	WWOX	Q72*	Spinocerebellar ataxia, autosomal recessive 12|Epileptic encephalopathy, early infantile, 1|not provided	2 compound heterozygous / 3 heterozygous/1 with a WWOX VUS	VCV000449920	16	78143716	16	78109819	449920	445615	rs201008667
NM_016373.4(WWOX):c.214C>T (p.Gln72Ter)	WWOX	Q72*	Spinocerebellar ataxia, autosomal recessive 12|Epileptic encephalopathy, early infantile, 1|not provided	heterozygous	VCV000449920	16	78143716	16	78109819	449920	445615	rs201008667
NM_016373.4(WWOX):c.409+1G>C	WWOX		Spinocerebellar ataxia, autosomal recessive 12|Epileptic encephalopathy, early infantile, 1	1 heterozygous/ 1 compound heterozygous	VCV000410092	16	78149052	16	78115155	410092	401330	rs1060502727
NM_016373.4(WWOX):c.511G>T (p.Glu171Ter)	WWOX	E171*	Spinocerebellar ataxia, autosomal recessive 12		VCV000225517	16	78198181	16	78164284	225517	227381	rs751181600
NM_016373.4(WWOX):c.583G>T (p.Glu195Ter)	WWOX	E195*	Spinocerebellar ataxia, autosomal recessive 12|Epileptic encephalopathy, early infantile, 1|not provided	1 heterozygous	VCV000568364	16	78420823	16	78386926	568364	570546	rs1567542020
NM_016373.4(WWOX):c.606-1G>A	WWOX		Epileptic encephalopathy, early infantile, 28|Brain atrophy|Global developmental delay|Abnormal facial shape	See table 1	VCV000183303	16	78458766	16	78424869	183303	181448	rs730882215
NM_016373.4(WWOX):c.689A>C (p.Gln230Pro)	WWOX	Q230P	Epileptic encephalopathy, early infantile, 28	See table 1	VCV000813767	16	78458850	16	78424953	813767	802014
NM_016373.4(WWOX):c.705dup (p.His236fs)	WWOX		Epileptic encephalopathy, early infantile, 1	See table 1	VCV000803276	16	78458862 - 78458863	16	78424965 - 78424966	803276	791645
NM_016373.4(WWOX):c.779C>G (p.Ser260Ter)	WWOX	S260*	Epileptic encephalopathy, early infantile, 1|Spinocerebellar ataxia, autosomal recessive 12	2 heterozygous	VCV000241104	16	78458940	16	78425043	241104	242511	rs878855021
NM_016373.4(WWOX):c.790C>T (p.Arg264Ter)	WWOX	R264*	Malignant tumor of esophagus|Spinocerebellar ataxia, autosomal recessive 12|Epileptic encephalopathy, early infantile, 28|Epileptic encephalopathy, early infantile, 1|Spinocerebellar ataxia, autosomal recessive 12|not provided	See table 1	VCV000241105	16	78458951	16	78425054	241105	242512	rs756762196
NM_016373.4(WWOX):c.791+1G>A	WWOX		Epileptic encephalopathy, early infantile, 28		VCV000495112	16	78458953	16	78425056	495112	486667	rs1164465811
NM_016373.4(WWOX):c.872T>C (p.Leu291Pro)	WWOX	L291P	Esophageal squamous cell carcinoma, somatic	See table 1	VCV000005203	16	78466465	16	78432568	5203	20242	rs119487098
NM_016373.4(WWOX):c.918del (p.Glu306fs)	WWOX	E306fs	Epileptic encephalopathy	See table 1	VCV000373950	16	78466511	16	78432614	373950	361001	rs1057518795
NM_016373.4(WWOX):c.1005G>A (p.Trp335Ter)	WWOX	W335*	Epileptic encephalopathy, early infantile, 28	See table 1	VCV000180249	16	78466598	16	78432701	180249	178428	rs730880290
NM_016373.4(WWOX):c.1114G>C (p.Gly372Arg)	MAF|WWOX	G372R	Spinocerebellar ataxia, autosomal recessive 12	See table 1	VCV000100648	16	79245562	16	79211665	100648	106520	rs587777127
